# Supplementary material for: Pulmonary embolism due to an intracardiac thrombosis in a patient affected by Behçet’s disease: a case report
Source: Eur Heart J Case Rep. 2024 Sep 3;8(9):ytae467. doi: 10.1093/ehjcr/ytae467 (PMC11404510; doi:10.1093/ehjcr/ytae467)
Supplement: ytae467_Supplementary_Data [file ytae467_supplementary_data.zip]

Archive with 2 entries (2 files):
- 1suppl. apical 4 chambers view.mp4
- 2suppl. short axis view.mp4
